# Supplementary material for: Arc hopping dynamics induced by interfacial negative differential resistance
Source: PNAS Nexus. 2022 Jul 25;1(3):pgac129. doi: 10.1093/pnasnexus/pgac129 (PMC9896960; doi:10.1093/pnasnexus/pgac129)
Supplement: pgac129_Supplemental_File [file pgac129_supplemental_file.zip]

Archive with 3 entries (3 files):
- PNASNEXUS-PNASNEXUS-2022-00395-s01.avi
- PNASNEXUS-PNASNEXUS-2022-00395-s02.avi
- PNASNEXUS-PNASNEXUS-2022-00395-s03.pdf
